# Supplementary material for: Neuroprotective Potential of Major Alkaloids from Nelumbo nucifera (Lotus): Mechanisms and Therapeutic Implications
Source: Int J Mol Sci. 2025 Aug 26;26(17):8280. doi: 10.3390/ijms26178280 (PMC12428744; doi:10.3390/ijms26178280)
Supplement: Supplementary file 1 [file ijms-26-08280-s001.zip]

Archive with 1 entries (1 files):
- ijms-3795611-supplementary.pdf
